# Supplementary material for: Quantitative microbial risk assessment of extended-spectrum β-lactamase-producing Escherichia coli transfer from broiler litter to fresh lettuce consumption
Source: Sci One Health. 2026 Feb 19;5:100152. doi: 10.1016/j.soh.2026.100152 (PMC12996673; doi:10.1016/j.soh.2026.100152)
Supplement: Multimedia component 1 [file mmc1.xlsx]

## Sheet: farm module_CFU
day	mean_cfu_g	sd_cfu_g	lower_cfu_g	upper_cfu_g
1	0	0	0	0
2	0.00167034	0.000496593	0.000766474	0.00269546
3	145.693	87.6323	0.00454205	278.382
4	2417.3	1219.77	120.75	3482.57
5	16969.4	8543.52	568.325	24012.3
6	29965.4	6993.8	5720.05	35427.4
7	35459.3	3675.95	25402.5	38314.4
8	37661.1	1736.44	33301.9	39011.6
9	37619.3	774.711	35401.3	38253
10	34226.9	336.193	33289.5	34541.4
11	35951	149.757	35553.1	36123.5
12	34134.3	77.5343	33959.8	34255.3
13	32693.5	45.2424	32598.7	32769.5
14	32364.1	36.9049	32292	32437.3
15	31197	29.856	31141.1	31256.4
16	30155.4	29.2839	30096.4	30212.2
17	28201.5	26.8497	28148.1	28250.7
18	27153.5	32.5908	27090.4	27213
19	26191.7	33.2206	26124.8	26257.3
20	25375.6	29.9679	25319.2	25438.4
21	24815.9	28.6819	24762.3	24872.1
22	24062.2	27.0708	24012.3	24116.5
23	22426.1	26.3069	22376	22479.4
24	21857.6	27.0691	21806.6	21911.5
25	21011.4	29.1392	20955.3	21067.1
26	20731.1	24.6637	20685.7	20778.6
27	19878.8	23.7825	19830.9	19924.8
28	19494.5	23.0931	19449.7	19540.2
29	19139.4	20.7805	19098.9	19182.6
30	18935.1	19.5893	18897.3	18975.3
31	18477.1	18.5766	18440.5	18514.8
32	17669.4	21.5582	17627.6	17712.7
33	17237.5	17.1343	17205.4	17272.6
34	17064.8	16.7348	17031.5	17097.4
35	16590.9	19.4275	16549.3	16626.3
36	16050.1	16.0699	16017.4	16081.4

## Sheet: farm_module_CFU_explained
Column name	Description
day	The day of the broiler production cycle, ranging from 1 to 36. Each value corresponds to one simulation day.
mean_cfu_g	The mean concentration of ESBL-producing E. coli in litter, expressed in colony-forming units per gram (CFU/g), averaged over 1,000 stochastic simulation runs.
sd_cfu_g	The standard deviation of the CFU/g values across simulations for each day, representing the variability around the mean.
lower_cfu_g	The lower bound of the 95% uncertainty interval (2.5th percentile) for the simulated CFU/g values on each day. It reflects a conservative estimate of contamination under low-exposure scenarios.
upper_cfu_g	The upper bound of the 95% uncertainty interval (97.5th percentile) for the simulated CFU/g values on each day. It reflects a conservative estimate under high-exposure scenarios.

## Sheet: farm module infected
day	mean_prop_infected	sd_prop	lower_prop	upper_prop
1	0.010064	0.00234771	0.00598086	0.0149522
2	0.120884	0.00812038	0.105263	0.135781
3	0.651882	0.214021	0.116627	0.769139
4	0.903316	0.0872027	0.738038	0.941986
5	0.977904	0.0231697	0.935377	0.988038
6	0.995397	0.00530385	0.986244	0.997608
7	0.999029	0.00110901	0.99701	0.999402
8	0.999444	0.000244607	0.999402	1
9	0.999465	0.000184206	0.999402	1
10	0.999467	0.000185727	0.999402	1
11	0.999468	0.000187972	0.999402	1
12	0.999469	0.000188711	0.999402	1
13	0.999469	0.000188711	0.999402	1
14	0.99947	0.000190174	0.999402	1
15	0.999473	0.00019375	0.999402	1
16	0.999474	0.00019515	0.999402	1
17	0.999475	0.000196532	0.999402	1
18	0.999476	0.000197217	0.999402	1
19	0.999477	0.000198574	0.999402	1
20	0.999478	0.000199914	0.999402	1
21	0.99948	0.000201239	0.999402	1
22	0.999482	0.000203841	0.999402	1
23	0.999484	0.000206383	0.999402	1
24	0.999486	0.000207632	0.999402	1
25	0.999487	0.000209478	0.999402	1
26	0.999489	0.000211294	0.999402	1
27	0.99949	0.000212487	0.999402	1
28	0.999491	0.000213078	0.999402	1
29	0.999492	0.000213666	0.999402	1
30	0.999492	0.000214251	0.999402	1
31	0.999494	0.000215986	0.999402	1
32	0.999496	0.000217693	0.999402	1
33	0.999496	0.000218256	0.999402	1
34	0.999496	0.000218256	0.999402	1
35	0.999496	0.000218256	0.999402	1
36	0.999496	0.000218256	0.999402	1

## Sheet: farm module infected_explained
Column name	Description
day	The day of the broiler production cycle, ranging from 1 to 36. Each value represents the corresponding simulation day.
mean_prop_infected	The mean proportion of broilers colonized with ESBL-producing E. coli on each day, based on 1,000 stochastic simulations.
sd_prop	The standard deviation of the daily colonization proportions across all simulations. Reflects the uncertainty or variability around the mean.
lower_prop	The lower bound of the 95% uncertainty interval (2.5th percentile) for the proportion of infected broilers on each day. Indicates a low-end estimate of flock colonization.
upper_prop	The upper bound of the 95% uncertainty interval (97.5th percentile) for the proportion of infected broilers on each day. Indicates a high-end estimate of flock colonization.

## Sheet: farm module SE
prcc	bias	std.error	min.ci	max.ci	parameter
0.0408275	-0.00246273	0.0310674	-0.0148378	0.120663	farm_density
-0.0124823	-0.00118417	0.025849	-0.0637888	0.0408114	farm_size
-0.0363024	0.00343159	0.0344363	-0.0995612	0.0331823	target_weight
0.0344896	-0.00355561	0.0300508	-0.0286716	0.0986937	prevalence
0.933959	4.93609e-05	0.00538826	0.922529	0.943859	K
0.0161487	-0.00024956	0.0352775	-0.0604729	0.0742772	beta.mean
-0.982884	5.66482e-05	0.00142153	-0.986078	-0.980006	ed_rate
0.00976074	-0.00680155	0.032286	-0.0518504	0.0769385	r.max
-0.163324	0.00460662	0.0327009	-0.236753	-0.0989446	water_reduction
-0.0174936	0.0011484	0.0326424	-0.0821515	0.0429467	ingestion_rate
0.935652	-9.1501e-05	0.00578227	0.923639	0.947573	e_rate
0.0364243	0.00340071	0.0291951	-0.0234294	0.0973867	litter_mass

## Sheet: soil module
day	mean_e_coli_concentration_per_m2	std_e_coli_concentration_per_m2	lower_cfu_m2	upper_cfu_m2	mean_total_e_coli_on_field	std_total_e_coli_on_field
0	3.2098e+07	32815.2	3.20301e+07	3.21602e+07	2.59792e+11	2.65597e+08
1	3.09577e+07	31649.4	3.08922e+07	3.10177e+07	2.50563e+11	2.56161e+08
2	2.98579e+07	30525	2.97947e+07	2.99157e+07	2.41661e+11	2.47061e+08
3	2.87972e+07	29440.6	2.87362e+07	2.88529e+07	2.33076e+11	2.38283e+08
4	2.77741e+07	28394.7	2.77153e+07	2.78279e+07	2.24795e+11	2.29818e+08
5	2.67874e+07	27385.9	2.67307e+07	2.68393e+07	2.16809e+11	2.21654e+08
6	2.58357e+07	26413	2.5781e+07	2.58858e+07	2.09107e+11	2.13779e+08
7	2.49179e+07	25474.6	2.48651e+07	2.49661e+07	2.01678e+11	2.06184e+08
8	2.40326e+07	24569.6	2.39817e+07	2.40792e+07	1.94513e+11	1.98859e+08
9	2.31788e+07	23696.7	2.31298e+07	2.32237e+07	1.87603e+11	1.91794e+08
10	2.23554e+07	22854.9	2.2308e+07	2.23987e+07	1.80938e+11	1.84981e+08
11	2.15612e+07	22042.9	2.15155e+07	2.16029e+07	1.7451e+11	1.78409e+08
12	2.07952e+07	21259.8	2.07511e+07	2.08355e+07	1.6831e+11	1.72071e+08
13	2.00564e+07	20504.5	2.00139e+07	2.00953e+07	1.62331e+11	1.65958e+08
14	1.93439e+07	19776.1	1.93029e+07	1.93813e+07	1.56564e+11	1.60062e+08
15	1.86566e+07	19073.5	1.86171e+07	1.86928e+07	1.51001e+11	1.54375e+08
16	1.79938e+07	18395.9	1.79557e+07	1.80287e+07	1.45637e+11	1.48891e+08
17	1.73546e+07	17742.3	1.73178e+07	1.73882e+07	1.40463e+11	1.43601e+08
18	1.6738e+07	17112	1.67026e+07	1.67705e+07	1.35473e+11	1.385e+08
19	1.61434e+07	16504.1	1.61092e+07	1.61747e+07	1.3066e+11	1.33579e+08
20	1.55699e+07	15917.8	1.55369e+07	1.56e+07	1.26018e+11	1.28834e+08
21	1.50167e+07	15352.3	1.49849e+07	1.50458e+07	1.21541e+11	1.24257e+08
22	1.44832e+07	14806.9	1.44526e+07	1.45113e+07	1.17223e+11	1.19842e+08
23	1.39687e+07	14280.8	1.39391e+07	1.39958e+07	1.13059e+11	1.15585e+08
24	1.34724e+07	13773.5	1.34439e+07	1.34986e+07	1.09042e+11	1.11478e+08
25	1.29938e+07	13284.1	1.29663e+07	1.3019e+07	1.05168e+11	1.07518e+08
26	1.25322e+07	12812.2	1.25057e+07	1.25565e+07	1.01432e+11	1.03698e+08
27	1.2087e+07	12357	1.20614e+07	1.21104e+07	9.78285e+10	1.00014e+08
28	1.16576e+07	11918	1.16329e+07	1.16802e+07	9.4353e+10	9.64611e+07
29	1.12434e+07	11494.6	1.12196e+07	1.12652e+07	9.10009e+10	9.30342e+07
30	1.0844e+07	11086.3	1.0821e+07	1.0865e+07	8.7768e+10	8.9729e+07
31	1.04587e+07	10692.4	1.04366e+07	1.0479e+07	8.46499e+10	8.65413e+07
32	1.00872e+07	10312.5	1.00658e+07	1.01067e+07	8.16426e+10	8.34668e+07
33	9.72881e+06	9946.18	9.70821e+06	9.74766e+06	7.87421e+10	8.05015e+07
34	9.38318e+06	9592.83	9.36331e+06	9.40136e+06	7.59447e+10	7.76416e+07
35	9.04983e+06	9252.03	9.03067e+06	9.06736e+06	7.32467e+10	7.48832e+07
36	8.72832e+06	8923.34	8.70984e+06	8.74523e+06	7.06445e+10	7.22229e+07
37	8.41823e+06	8606.32	8.40041e+06	8.43454e+06	6.81347e+10	6.96571e+07
38	8.11916e+06	8300.57	8.10197e+06	8.13489e+06	6.57141e+10	6.71824e+07
39	7.83072e+06	8005.68	7.81414e+06	7.84589e+06	6.33796e+10	6.47957e+07
40	7.55252e+06	7721.27	7.53653e+06	7.56715e+06	6.11279e+10	6.24937e+07
41	7.28421e+06	7446.96	7.26879e+06	7.29832e+06	5.89563e+10	6.02735e+07
42	7.02542e+06	7182.4	7.01055e+06	7.03904e+06	5.68618e+10	5.81322e+07
43	6.77584e+06	6927.23	6.76149e+06	6.78896e+06	5.48417e+10	5.6067e+07
44	6.53512e+06	6681.13	6.52128e+06	6.54778e+06	5.28933e+10	5.40751e+07
45	6.30295e+06	6443.78	6.2896e+06	6.31516e+06	5.10142e+10	5.2154e+07
46	6.07902e+06	6214.85	6.06615e+06	6.0908e+06	4.92019e+10	5.03012e+07
47	5.86306e+06	5994.06	5.85065e+06	5.87442e+06	4.74539e+10	4.85142e+07
48	5.65477e+06	5781.11	5.64279e+06	5.66572e+06	4.5768e+10	4.67906e+07
49	5.45387e+06	5575.73	5.44233e+06	5.46444e+06	4.41421e+10	4.51283e+07
50	5.26012e+06	5377.64	5.24898e+06	5.27031e+06	4.25738e+10	4.35251e+07
51	5.07324e+06	5186.6	5.0625e+06	5.08307e+06	4.10614e+10	4.19788e+07
52	4.89301e+06	5002.33	4.88265e+06	4.90249e+06	3.96026e+10	4.04874e+07
53	4.71918e+06	4824.62	4.70919e+06	4.72832e+06	3.81957e+10	3.90491e+07
54	4.55152e+06	4653.22	4.54189e+06	4.56034e+06	3.68387e+10	3.76618e+07
55	4.38982e+06	4487.91	4.38053e+06	4.39833e+06	3.55299e+10	3.63238e+07
56	4.23387e+06	4328.47	4.2249e+06	4.24207e+06	3.42677e+10	3.50334e+07
57	4.08345e+06	4174.69	4.07481e+06	4.09137e+06	3.30503e+10	3.37887e+07
58	3.93838e+06	4026.38	3.93004e+06	3.94601e+06	3.18761e+10	3.25883e+07
59	3.79847e+06	3883.34	3.79042e+06	3.80583e+06	3.07437e+10	3.14306e+07
60	3.66352e+06	3745.38	3.65576e+06	3.67062e+06	2.96515e+10	3.0314e+07
61	3.53337e+06	3612.32	3.52589e+06	3.54021e+06	2.85981e+10	2.9237e+07
62	3.40784e+06	3483.98	3.40063e+06	3.41444e+06	2.75821e+10	2.81984e+07
63	3.28677e+06	3360.21	3.27981e+06	3.29314e+06	2.66022e+10	2.71966e+07
64	3.17e+06	3240.83	3.16329e+06	3.17615e+06	2.56571e+10	2.62304e+07
65	3.05739e+06	3125.7	3.05091e+06	3.06331e+06	2.47456e+10	2.52985e+07
66	2.94877e+06	3014.65	2.94253e+06	2.95448e+06	2.38665e+10	2.43997e+07
67	2.84401e+06	2907.55	2.83799e+06	2.84952e+06	2.30186e+10	2.35329e+07
68	2.74297e+06	2804.26	2.73716e+06	2.74829e+06	2.22008e+10	2.26969e+07
69	2.64552e+06	2704.63	2.63992e+06	2.65065e+06	2.14121e+10	2.18905e+07
70	2.55154e+06	2608.55	2.54614e+06	2.55648e+06	2.06514e+10	2.11128e+07
71	2.46089e+06	2515.88	2.45568e+06	2.46566e+06	1.99177e+10	2.03628e+07
72	2.37346e+06	2426.5	2.36844e+06	2.37806e+06	1.92101e+10	1.96393e+07
73	2.28914e+06	2340.29	2.2843e+06	2.29358e+06	1.85277e+10	1.89416e+07
74	2.20782e+06	2257.15	2.20314e+06	2.2121e+06	1.78694e+10	1.82687e+07
75	2.12938e+06	2176.96	2.12487e+06	2.13351e+06	1.72346e+10	1.76197e+07
76	2.05373e+06	2099.62	2.04938e+06	2.05771e+06	1.66223e+10	1.69937e+07
77	1.98077e+06	2025.03	1.97658e+06	1.98461e+06	1.60318e+10	1.639e+07
78	1.9104e+06	1953.09	1.90636e+06	1.9141e+06	1.54622e+10	1.58077e+07
79	1.84253e+06	1883.7	1.83863e+06	1.8461e+06	1.49129e+10	1.52461e+07
80	1.77707e+06	1816.78	1.77331e+06	1.78052e+06	1.43831e+10	1.47045e+07
81	1.71394e+06	1752.24	1.71031e+06	1.71726e+06	1.38721e+10	1.41821e+07
82	1.65305e+06	1689.98	1.64955e+06	1.65625e+06	1.33793e+10	1.36782e+07
83	1.59432e+06	1629.95	1.59095e+06	1.59741e+06	1.2904e+10	1.31923e+07
84	1.53768e+06	1572.04	1.53443e+06	1.54066e+06	1.24456e+10	1.27236e+07
85	1.48305e+06	1516.19	1.47991e+06	1.48593e+06	1.20034e+10	1.22716e+07
86	1.43037e+06	1462.33	1.42734e+06	1.43314e+06	1.1577e+10	1.18356e+07
87	1.37955e+06	1410.37	1.37663e+06	1.38222e+06	1.11657e+10	1.14152e+07
88	1.33054e+06	1360.27	1.32772e+06	1.33312e+06	1.0769e+10	1.10096e+07
89	1.28327e+06	1311.94	1.28055e+06	1.28576e+06	1.03864e+10	1.06185e+07
90	1.23768e+06	1265.33	1.23506e+06	1.24008e+06	1.00174e+10	1.02413e+07
91	1.19371e+06	1220.38	1.19118e+06	1.19602e+06	9.66155e+09	9.87742e+06
92	1.1513e+06	1177.03	1.14886e+06	1.15353e+06	9.31831e+09	9.52651e+06
93	1.1104e+06	1135.21	1.10805e+06	1.11255e+06	8.98726e+09	9.18807e+06
94	1.07095e+06	1094.88	1.06868e+06	1.07303e+06	8.66797e+09	8.86165e+06
95	1.0329e+06	1055.98	1.03072e+06	1.03491e+06	8.36003e+09	8.54682e+06
96	996209	1018.47	994100	998140	8.06303e+09	8.24319e+06
97	960818	982.286	958784	962679	7.77658e+09	7.95033e+06
98	926683	947.388	924721	928479	7.50031e+09	7.66789e+06
99	893762	913.731	891869	895493	7.23385e+09	7.39548e+06
100	862009	881.27	860184	863680	6.97685e+09	7.13274e+06
101	831385	849.961	829625	832996	6.72899e+09	6.87934e+06
102	801849	819.765	800152	803403	6.48993e+09	6.63494e+06
103	773362	790.642	771725	774861	6.25937e+09	6.39923e+06
104	745887	762.553	744308	747333	6.037e+09	6.17188e+06
105	719389	735.462	717866	720783	5.82252e+09	5.95262e+06
106	693831	709.334	692363	695176	5.61567e+09	5.74114e+06
107	669182	684.134	667765	670479	5.41617e+09	5.53718e+06
108	645408	659.829	644042	646659	5.22375e+09	5.34047e+06
109	622479	636.388	621162	623685	5.03817e+09	5.15074e+06
110	600365	613.779	599094	601528	4.85918e+09	4.96775e+06
111	579036	591.974	577810	580158	4.68655e+09	4.79126e+06
112	558465	570.943	557283	559547	4.52005e+09	4.62105e+06
113	538625	550.659	537484	539668	4.35947e+09	4.45688e+06
114	519489	531.097	518390	520496	4.2046e+09	4.29854e+06
115	501034	512.229	499973	502005	4.05522e+09	4.14583e+06
116	483234	494.031	482211	484170	3.91115e+09	3.99854e+06
117	466066	476.48	465080	466969	3.77221e+09	3.85649e+06
118	449509	459.552	448557	450380	3.63819e+09	3.71948e+06
119	433539	443.226	432621	434379	3.50894e+09	3.58734e+06
120	418137	427.48	417252	418947	3.38428e+09	3.4599e+06
121	403282	412.293	402428	404064	3.26405e+09	3.33698e+06
122	388955	397.646	388132	389709	3.14809e+09	3.21843e+06
123	375137	383.519	374343	375864	3.03625e+09	3.10409e+06
124	361810	369.894	361044	362511	2.92838e+09	2.99381e+06
125	348956	356.753	348217	349632	2.82435e+09	2.88745e+06
126	336559	344.078	335846	337211	2.72401e+09	2.78487e+06
127	324602	331.855	323915	325231	2.62723e+09	2.68593e+06
128	313070	320.065	312407	313677	2.5339e+09	2.59051e+06
129	301948	308.694	301308	302533	2.44388e+09	2.49848e+06
130	291221	297.727	290604	291785	2.35705e+09	2.40972e+06
131	280875	287.15	280280	281419	2.27332e+09	2.32411e+06
132	270896	276.949	270323	271421	2.19255e+09	2.24154e+06
133	261272	267.11	260719	261778	2.11466e+09	2.16191e+06
134	251990	257.62	251457	252478	2.03953e+09	2.0851e+06
135	243038	248.468	242523	243509	1.96708e+09	2.01103e+06
136	234403	239.641	233907	234858	1.89719e+09	1.93958e+06
137	226076	231.127	225597	226514	1.82979e+09	1.87068e+06
138	218044	222.916	217583	218467	1.76479e+09	1.80422e+06
139	210298	214.997	209853	210705	1.70209e+09	1.74012e+06
140	202827	207.359	202397	203220	1.64162e+09	1.6783e+06
141	195621	199.992	195207	196000	1.5833e+09	1.61868e+06
142	188671	192.887	188272	189037	1.52705e+09	1.56117e+06
143	181969	186.034	181583	182321	1.4728e+09	1.50571e+06
144	175504	179.425	175132	175844	1.42048e+09	1.45222e+06
145	169269	173.051	168910	169597	1.37001e+09	1.40062e+06
146	163255	166.903	162910	163572	1.32134e+09	1.35086e+06
147	157455	160.974	157122	157761	1.2744e+09	1.30287e+06
148	151862	155.255	151540	152156	1.22912e+09	1.25659e+06
149	146467	149.739	146156	146750	1.18546e+09	1.21194e+06
150	141263	144.419	140964	141537	1.14334e+09	1.16889e+06
151	136245	139.289	135956	136508	1.10272e+09	1.12736e+06
152	131404	134.34	131126	131659	1.06355e+09	1.08731e+06
153	126736	129.568	126468	126981	1.02576e+09	1.04868e+06
154	122233	124.965	121975	122470	9.89322e+08	1.01143e+06
155	117891	120.525	117641	118119	9.54175e+08	975494
156	113703	116.243	113462	113923	9.20277e+08	940839
157	109663	112.113	109431	109876	8.87582e+08	907414
158	105767	108.13	105543	105972	8.5605e+08	875177
159	102010	104.289	101794	102207	8.25637e+08	844085
160	98385.7	100.584	98177.4	98576.3	7.96305e+08	814098
161	94890.4	97.0106	94689.5	95074.3	7.68016e+08	785176
162	91519.3	93.5642	91325.6	91696.6	7.40731e+08	757281
163	88268	90.2402	88081.1	88439	7.14415e+08	730378
164	85132.1	87.0342	84951.9	85297.1	6.89035e+08	704430
165	82107.7	83.9422	81933.8	82266.8	6.64556e+08	679404
166	79190.7	80.9601	79023	79344.1	6.40946e+08	655267
167	76377.3	78.0838	76215.6	76525.3	6.18176e+08	631988
168	73663.9	75.3098	73508	73806.6	5.96214e+08	609536
169	71046.9	72.6343	70896.5	71184.5	5.75033e+08	587881
170	68522.8	70.0539	68377.8	68655.6	5.54604e+08	566996
171	66088.5	67.5651	65948.6	66216.5	5.34901e+08	546852
172	63740.6	65.1648	63605.6	63864.1	5.15898e+08	527425
173	61476.1	62.8497	61346	61595.2	4.9757e+08	508687
174	59292.1	60.6169	59166.6	59407	4.79893e+08	490615
175	57185.7	58.4634	57064.6	57296.4	4.62844e+08	473186
176	55154.1	56.3864	55037.3	55260.9	4.46401e+08	456375
177	53194.6	54.3832	53082	53297.7	4.30542e+08	440162
178	51304.8	52.4511	51196.2	51404.2	4.15246e+08	424524
179	49482.1	50.5877	49377.4	49578	4.00494e+08	409442
180	47724.2	48.7905	47623.2	47816.7	3.86266e+08	394896
181	46028.7	47.0572	45931.3	46117.9	3.72543e+08	380867
182	44393.5	45.3854	44299.5	44479.5	3.59308e+08	367336
183	42816.4	43.773	42725.7	42899.3	3.46543e+08	354286
184	41295.2	42.2179	41207.8	41375.3	3.34232e+08	341700
185	39828.2	40.7181	39743.9	39905.3	3.22358e+08	329560
186	38413.2	39.2715	38331.9	38487.6	3.10905e+08	317852
187	37048.5	37.8763	36970.1	37120.3	2.9986e+08	306560
188	35732.3	36.5307	35656.7	35801.6	2.89207e+08	295669
189	34462.9	35.2329	34389.9	34529.7	2.78933e+08	285165
190	33238.6	33.9812	33168.2	33303	2.69023e+08	275034
191	32057.7	32.774	31989.8	32119.8	2.59466e+08	265263
192	30918.8	31.6096	30853.4	30978.7	2.50248e+08	255839
193	29820.4	30.4867	29757.2	29878.2	2.41357e+08	246750
194	28761	29.4036	28700.1	28816.7	2.32783e+08	237984
195	27739.2	28.359	27680.5	27792.9	2.24513e+08	229529
196	26753.7	27.3515	26697.1	26805.6	2.16537e+08	221375
197	25803.3	26.3798	25748.6	25853.2	2.08844e+08	213510
198	24886.6	25.4426	24833.9	24934.8	2.01425e+08	205925
199	24002.4	24.5387	23951.6	24048.9	1.94269e+08	198609
200	23149.7	23.6669	23100.7	23194.6	1.87367e+08	191553

## Sheet: soil module_explained
Column name	Description
day	Simulation day after manure application (starting from day 0).
mean_e_coli_concentration_per_m2	Mean surface concentration of E. coli on the field in colony-forming units per square meter (CFU/m²), based on 1,000 stochastic simulations.
std_e_coli_concentration_per_m2	Standard deviation of the surface concentration (CFU/m²), showing variability across simulations.
lower_cfu_m2	Lower bound of the 95% uncertainty interval (2.5th percentile) for surface concentration (CFU/m²).
upper_cfu_m2	Upper bound of the 95% uncertainty interval (97.5th percentile) for surface concentration (CFU/m²).
mean_total_e_coli_on_field	Total estimated E. coli count on the entire field surface (in CFU), accounting for the field size (assumed fixed area).
std_total_e_coli_on_field	Standard deviation of the total E. coli count across simulation runs.

## Sheet: river module
day	mean_concentration	sd_concentration	lower_CFU_mL	upper_CFU_mL
1	0.0835456	0.00488467	0.0762971	0.0922995
2	0.0805778	0.00471117	0.0735867	0.0890204
3	0.0777151	0.0045438	0.0709724	0.0858578
4	0.0749542	0.00438237	0.068451	0.0828076
5	0.0722913	0.00422668	0.0660192	0.0798658
6	0.0697231	0.00407652	0.0636737	0.0770284
7	0.0672461	0.0039317	0.0614116	0.0742919
8	0.0648571	0.00379202	0.0592299	0.0716526
9	0.0625529	0.0036573	0.0571257	0.069107
10	0.0603306	0.00352737	0.0550962	0.0666519
11	0.0581873	0.00340206	0.0531388	0.064284
12	0.0561201	0.00328119	0.051251	0.0620002
13	0.0541264	0.00316462	0.0494302	0.0597975
14	0.0522034	0.0030522	0.0476742	0.0576731
15	0.0503488	0.00294376	0.0459805	0.0556242
16	0.0485601	0.00283918	0.0443469	0.0536481
17	0.046835	0.00273832	0.0427715	0.0517422
18	0.0451711	0.00264103	0.0412519	0.049904
19	0.0435663	0.00254721	0.0397864	0.0481311
20	0.0420186	0.00245671	0.0383729	0.0464211
21	0.0405258	0.00236944	0.0370097	0.044772
22	0.0390861	0.00228526	0.0356949	0.0431814
23	0.0376975	0.00220407	0.0344268	0.0416473
24	0.0363582	0.00212577	0.0332037	0.0401677
25	0.0350665	0.00205025	0.0320241	0.0387407
26	0.0338207	0.00197741	0.0308864	0.0373644
27	0.0326192	0.00190716	0.0297891	0.0360369
28	0.0314604	0.0018394	0.0287308	0.0347567
29	0.0303427	0.00177406	0.0277101	0.0335219
30	0.0292647	0.00171103	0.0267257	0.032331
31	0.0282251	0.00165024	0.0257762	0.0311824
32	0.0272223	0.00159162	0.0248605	0.0300746
33	0.0262552	0.00153507	0.0239773	0.0290061
34	0.0253225	0.00148054	0.0231254	0.0279757
35	0.0244228	0.00142794	0.0223039	0.0269818
36	0.0235552	0.00137721	0.0215115	0.0260232
37	0.0227184	0.00132828	0.0207473	0.0250987
38	0.0219113	0.00128109	0.0200102	0.024207
39	0.0211328	0.00123558	0.0192993	0.0233471
40	0.0203821	0.00119168	0.0186137	0.0225176
41	0.019658	0.00114935	0.0179524	0.0217176
42	0.0189596	0.00110852	0.0173146	0.0209461
43	0.018286	0.00106913	0.0166995	0.020202
44	0.0176364	0.00103115	0.0161062	0.0194843
45	0.0170098	0.000994519	0.015534	0.018792
46	0.0164055	0.000959187	0.0149821	0.0181244
47	0.0158227	0.00092511	0.0144499	0.0174805
48	0.0152606	0.000892244	0.0139365	0.0168595
49	0.0147184	0.000860546	0.0134414	0.0162606
50	0.0141955	0.000829974	0.0129639	0.0156829
51	0.0136912	0.000800488	0.0125033	0.0151257
52	0.0132048	0.00077205	0.0120591	0.0145884
53	0.0127357	0.000744621	0.0116307	0.0140701
54	0.0122832	0.000718168	0.0112175	0.0135702
55	0.0118469	0.000692654	0.010819	0.0130881
56	0.011426	0.000668046	0.0104346	0.0126231
57	0.0110201	0.000644313	0.0100639	0.0121747
58	0.0106285	0.000621423	0.00970639	0.0117422
59	0.010251	0.000599346	0.00936156	0.011325
60	0.00988677	0.000578053	0.00902897	0.0109227
61	0.00953553	0.000557517	0.00870821	0.0105346
62	0.00919677	0.000537711	0.00839884	0.0101604
63	0.00887004	0.000518608	0.00810046	0.00979941
64	0.00855492	0.000500183	0.00781268	0.00945127
65	0.00825099	0.000482414	0.00753512	0.0091155
66	0.00795787	0.000465275	0.00726742	0.00879166
67	0.00767515	0.000448746	0.00700924	0.00847933
68	0.00740248	0.000432803	0.00676022	0.00817809
69	0.0071395	0.000417427	0.00652006	0.00788755
70	0.00688586	0.000402598	0.00628842	0.00760733
71	0.00664123	0.000388295	0.00606502	0.00733707
72	0.00640529	0.0003745	0.00584955	0.00707641
73	0.00617773	0.000361195	0.00564174	0.00682501
74	0.00595826	0.000348363	0.00544131	0.00658254
75	0.00574658	0.000335987	0.005248	0.00634869
76	0.00554243	0.000324051	0.00506155	0.00612314
77	0.00534552	0.000312539	0.00488173	0.00590561
78	0.00515562	0.000301435	0.0047083	0.0056958
79	0.00497246	0.000290726	0.00454103	0.00549345
80	0.0047958	0.000280398	0.00437971	0.00529829
81	0.00462542	0.000270436	0.00422411	0.00511006
82	0.0044611	0.000260829	0.00407404	0.00492852
83	0.00430261	0.000251562	0.00392931	0.00475343
84	0.00414976	0.000242625	0.00378971	0.00458455
85	0.00400233	0.000234006	0.00365508	0.00442168
86	0.00386014	0.000225692	0.00352523	0.00426459
87	0.00372301	0.000217674	0.00339999	0.00411309
88	0.00359074	0.000209941	0.0032792	0.00396697
89	0.00346317	0.000202483	0.0031627	0.00382603
90	0.00334014	0.000195289	0.00305034	0.00369011
91	0.00322148	0.000188351	0.00294197	0.00355901
92	0.00310703	0.00018166	0.00283746	0.00343257
93	0.00299665	0.000175206	0.00273665	0.00331063
94	0.00289019	0.000168982	0.00263943	0.00319301
95	0.00278751	0.000162978	0.00254566	0.00307957
96	0.00268848	0.000157188	0.00245522	0.00297017
97	0.00259297	0.000151604	0.002368	0.00286465
98	0.00250085	0.000146218	0.00228387	0.00276288
99	0.002412	0.000141023	0.00220273	0.00266472
100	0.00232631	0.000136013	0.00212448	0.00257006
101	0.00224367	0.000131181	0.002049	0.00247875
102	0.00216396	0.000126521	0.00197621	0.00239069
103	0.00208708	0.000122026	0.001906	0.00230576
104	0.00201293	0.000117691	0.00183829	0.00222384
105	0.00194142	0.00011351	0.00177298	0.00214484
106	0.00187245	0.000109477	0.00170999	0.00206864
107	0.00180593	0.000105588	0.00164924	0.00199515
108	0.00174177	0.000101837	0.00159065	0.00192427
109	0.00167989	9.82187e-05	0.00153414	0.0018559
110	0.00162021	9.47294e-05	0.00147964	0.00178997
111	0.00156265	9.1364e-05	0.00142707	0.00172638
112	0.00150713	8.81181e-05	0.00137637	0.00166505
113	0.00145359	8.49876e-05	0.00132747	0.00160589
114	0.00140195	8.19683e-05	0.00128031	0.00154884
115	0.00135214	7.90563e-05	0.00123483	0.00149382
116	0.00130411	7.62477e-05	0.00119096	0.00144075
117	0.00125778	7.35389e-05	0.00114865	0.00138956
118	0.00121309	7.09263e-05	0.00110784	0.0013402
119	0.00117	6.84065e-05	0.00106848	0.00129258
120	0.00112843	6.59763e-05	0.00103052	0.00124666
121	0.00108834	6.36324e-05	0.000993914	0.00120237
122	0.00104968	6.13718e-05	0.000958604	0.00115966
123	0.00101238	5.91914e-05	0.000924548	0.00111846
124	0.000976418	5.70886e-05	0.000891702	0.00107872
125	0.00094173	5.50604e-05	0.000860023	0.0010404
126	0.000908274	5.31043e-05	0.00082947	0.00100344
127	0.000876006	5.12177e-05	0.000800002	0.000967791
128	0.000844884	4.93981e-05	0.00077158	0.000933409
129	0.000814869	4.76432e-05	0.000744169	0.000900248
130	0.000785919	4.59506e-05	0.000717731	0.000868265
131	0.000757998	4.43182e-05	0.000692233	0.000837419
132	0.00073107	4.27437e-05	0.00066764	0.000807668
133	0.000705097	4.12252e-05	0.000643921	0.000778975
134	0.000680048	3.97606e-05	0.000621045	0.000751301
135	0.000655888	3.8348e-05	0.000598982	0.00072461
136	0.000632587	3.69857e-05	0.000577702	0.000698867
137	0.000610113	3.56717e-05	0.000557178	0.000674039
138	0.000588438	3.44044e-05	0.000537384	0.000650092
139	0.000567533	3.31821e-05	0.000518292	0.000626997
140	0.00054737	3.20033e-05	0.000499879	0.000604722
141	0.000527924	3.08663e-05	0.00048212	0.000583238
142	0.000509169	2.97698e-05	0.000464992	0.000562518
143	0.00049108	2.87121e-05	0.000448473	0.000542534
144	0.000473634	2.76921e-05	0.00043254	0.00052326
145	0.000456807	2.67083e-05	0.000417174	0.00050467
146	0.000440579	2.57595e-05	0.000402353	0.000486741
147	0.000424926	2.48443e-05	0.000388059	0.000469449
148	0.00040983	2.39617e-05	0.000374272	0.000452771
149	0.00039527	2.31104e-05	0.000360976	0.000436686
150	0.000381228	2.22894e-05	0.000348152	0.000421172
151	0.000367684	2.14975e-05	0.000335783	0.000406209
152	0.000354622	2.07338e-05	0.000323854	0.000391778
153	0.000342023	1.99972e-05	0.000312349	0.000377859
154	0.000329872	1.92868e-05	0.000301252	0.000364435
155	0.000318153	1.86016e-05	0.00029055	0.000351488
156	0.00030685	1.79407e-05	0.000280227	0.000339001
157	0.000295949	1.73034e-05	0.000270272	0.000326958
158	0.000285435	1.66886e-05	0.00026067	0.000315342
159	0.000275295	1.60957e-05	0.000251409	0.000304139
160	0.000265514	1.55239e-05	0.000242478	0.000293334
161	0.000256082	1.49724e-05	0.000233863	0.000282913
162	0.000246984	1.44405e-05	0.000225555	0.000272862
163	0.000238209	1.39275e-05	0.000217542	0.000263168
164	0.000229747	1.34327e-05	0.000209813	0.000253819
165	0.000221585	1.29555e-05	0.000202359	0.000244802
166	0.000213713	1.24952e-05	0.00019517	0.000236105
167	0.00020612	1.20513e-05	0.000188237	0.000227717
168	0.000198797	1.16232e-05	0.000181549	0.000219627
169	0.000191735	1.12102e-05	0.000175099	0.000211824
170	0.000184923	1.0812e-05	0.000168879	0.000204299
171	0.000178354	1.04279e-05	0.000162879	0.000197041
172	0.000172017	1.00574e-05	0.000157093	0.000190041
173	0.000165906	9.70009e-06	0.000151512	0.000183289
174	0.000160012	9.35548e-06	0.000146129	0.000176778
175	0.000154327	9.02311e-06	0.000140938	0.000170497
176	0.000148845	8.70255e-06	0.000135931	0.00016444
177	0.000143557	8.39338e-06	0.000131101	0.000158598
178	0.000138457	8.0952e-06	0.000126444	0.000152964
179	0.000133538	7.8076e-06	0.000121952	0.000147529
180	0.000128794	7.53023e-06	0.000117619	0.000142288
181	0.000124218	7.2627e-06	0.000113441	0.000137233
182	0.000119805	7.00469e-06	0.000109411	0.000132358
183	0.000115549	6.75583e-06	0.000105524	0.000127656
184	0.000111444	6.51582e-06	0.000101775	0.000123121
185	0.000107485	6.28434e-06	9.8159e-05	0.000118747
186	0.000103666	6.06108e-06	9.46718e-05	0.000114528
187	9.99832e-05	5.84575e-06	9.13084e-05	0.000110459
188	9.64312e-05	5.63807e-06	8.80646e-05	0.000106535
189	9.30053e-05	5.43777e-06	8.4936e-05	0.00010275
190	8.97012e-05	5.24459e-06	8.19185e-05	9.90997e-05
191	8.65144e-05	5.05827e-06	7.90082e-05	9.55791e-05
192	8.34409e-05	4.87856e-06	7.62013e-05	9.21835e-05
193	8.04765e-05	4.70525e-06	7.34942e-05	8.89086e-05
194	7.76175e-05	4.53809e-06	7.08832e-05	8.575e-05
195	7.486e-05	4.37686e-06	6.8365e-05	8.27036e-05
196	7.22005e-05	4.22137e-06	6.59362e-05	7.97654e-05
197	6.96355e-05	4.0714e-06	6.35937e-05	7.69316e-05
198	6.71616e-05	3.92676e-06	6.13345e-05	7.41985e-05
199	6.47755e-05	3.78725e-06	5.91555e-05	7.15625e-05
200	6.24743e-05	3.65271e-06	5.70539e-05	6.90201e-05

## Sheet: river module_explained
Column name	Description
day	The day of the simulation following field contamination and runoff, ranging from day 1 to day 200. Each row represents one day.
mean_concentration	Mean concentration of E. coli in river water, expressed in CFU/mL, as estimated from 1,000 stochastic simulations.
sd_concentration	Standard deviation of the river water E. coli concentration across simulation runs, indicating variability in model output.
lower_CFU_mL	Lower bound (2.5th percentile) of the 95% uncertainty interval for E. coli concentration in river water (CFU/mL). Reflects a low-end estimate of exposure.
upper_CFU_mL	Upper bound (97.5th percentile) of the 95% uncertainty interval for E. coli concentration in river water (CFU/mL). Reflects a high-end estimate of exposure.

## Sheet: lettuce exposure
planting_day	ExposureType	mean_CFU	sd_CFU	lower_CFU	upper_CFU
1	HExy	1.69214	0.0858943	1.52579	1.86334
1	HExyz	0.222148	0.139988	0.0309808	0.493779
20	HExy	0.85067	0.0501037	0.764856	0.958405
20	HExyz	0.108392	0.0742537	0.0134416	0.258621
50	HExy	0.283417	0.0161883	0.253863	0.314974
50	HExyz	0.0333994	0.0218752	0.0042154	0.0772765
100	HExy	0.047689	0.0028906	0.0426843	0.0527307
100	HExyz	0.00598123	0.00383356	0.000773567	0.0143418
150	HExy	0.00766719	0.000444891	0.0067584	0.00860427
150	HExyz	0.00086458	0.000547395	0.000112404	0.00203375

[truncated: 4 more sheets: lettuce exposure_explained, lettuce SE, lettuce risk model, lettuce risk model_explained]
